# Supplementary material for: Co-Expression of ZmVPP1 with ZmNAC111 Confers Robust Drought Resistance in Maize
Source: Genes (Basel). 2022 Dec 20;14(1):8. doi: 10.3390/genes14010008 (PMC9858277; doi:10.3390/genes14010008)
Supplement: Supplementary file 1 [file genes-14-00008-s001.zip › TableS1.xlsx]

## Sheet: Sheet1
Experimental purpose	Forward	Reverse
ZmUbi qPCR primers	TGGTTGTGGCTTCGTTGGTT	GCTGCAGAAGAGTTTTGGGTACA
ZmVPP1 qPCR primers	TATTCCTATGCGTGGCAGTT	AGGCCAAAGATGACATTCGTA
ZmNAC111 qPCR primers	CTACTATGACGACGACAACT	CACTCGCTTCCTCTTGTT
ERF7 qPCR primers	CAGCAAGCAGGCAGCATA	GGCATGTTGAGGTCGAAC
IAA24 qPCR primers	ACGAGCTGAGCAGCACCT	GTCTCCTGGAACGCTTCC
bZIP41 qPCR primers	GTTGAGAACTCTTCGCTCCT	AGACACGGCAGGGAACAAT
bHLH132 qPCR primers	GACGACACCAACTCCATC	TGCAGGTAGTCGTCCATG
ZmVPP1 for transgenic identification	GCCTATGGTCCTATCAGT
ZmNAC111 for transgenic identification	CGATGATGATGCTGAGCAAGT
Vector primer for transgenic identification		GGAATTCCCGATCTAGTAACATAGATGACACC
